# Supplementary material for: Ancient and recent admixture layers in Sicily and Southern Italy trace multiple migration routes along the Mediterranean
Source: Sci Rep. 2017 May 16;7:1984. doi: 10.1038/s41598-017-01802-4 (PMC5434004; doi:10.1038/s41598-017-01802-4)
Supplement: Supplementary file 2 — Supplementary Tables S1–S7 [file 41598_2017_1802_MOESM2_ESM.xlsx]

## Sheet: Supplementary Table S1
Supplementary Table S1. List of the 511 samples from 23 Southern Italian and Southern Balkan populations newly-genotyped in the present study.
	Population	PopCode	Region	Lat	Long	N*
Sicily
1	Trapani	SSI_TP	Sicily	38.02	12.52	25
2	Agrigento	SSI_AG	Sicily	37.32	13.59	25
3	Palermo (Madonie)	SSI_PA	Sicily	37.85	13.9	29
4	Enna	SSI_EN	Sicily	37.57	14.27	25
5	Ragusa	SSI_RG	Sicily	36.93	14.73	25
6	Catania	SSI_CT	Sicily	37.5	15.09	25
Southern Italy
7	Reggio Calabria	SSI_RC	Calabria	38.11	15.65	21
8	Cosenza	SSI_CS	Calabria	39.3	16.25	25
9	Matera	SSI_MT	Basilicata	40.67	16.6	24
10	Lecce	SSI_LE	Apulia	40.35	18.17	25
Greek-speaking minorities
11	Grecani of Calabria (municipality of Bova)	GRI_BOV	Calabria (RC)	38	15.93	21
12	Grecani of Calabria (other Greek communities of Aspromonte)	GRI_CAL	Calabria (RC)	38.02	15.88	22
13	Grecani of Apulia	GRI_SAL	Apulia (LE)	40.25	18.28	23
Albanian-speaking minorities
14	Arbereshe of Calabria	ARB_CAL	Calabria (CS)	39.67	16.32	25
15	Arbereshe of Sicily	ARB_SIC	Sicily (PA)	38	13.28	23
Albania
16	Southern Albania (Gheg)	ALB_GHEG	Albania	42.06	19.98	24
17	Northern Albania (Tosk)	ALB_TOSK	Albania	40.55	20.25	26
Greece
18	Northern Greece	GRK_GREN	Continental Greece	40.08	21.42	9
19	Central Greece	GRK_GREC	Continental Greece	38.9	22.43	13
20	Peloponnesus	GRK_PEL	Continental Greece	37.52	22.38	28
21	Cretan Greeks	GRK_CRE	Greek Islands	35.33	25.13	19
22	Anatolian and Dodecanese Greeks	GRK_AEI	Greek Islands	37.58	26.17	15
23	Cypriot Greeks	GRK_CYP	Greek Islands	35.17	33.37	14
						511
* Number of individuals successfully analyzed after genotyping and quality filtering check						Total

## Sheet: Supplementary Table S2
Supplementary Table S2. List of the 1,469 modern individuals from 68 Euro-Mediterranean populations included in the extended comparison dataset and used for genome-wide SNP analyses.
	Area/Region	Population	Code	N	Reference*
Caucasus
1	North Caucasus	Nogay	CAU_NOG	16	Yunusbayev et al. 2011
2	North Caucasus	Chechen	CAU_CHE	18	Yunusbayev et al. 2011
3	North Caucasus	Lezgin	CAU_LEZ	18	Behar et al. 2010
4	North Caucasus	North Ossetian	CAU_OSS	15	Yunusbayev et al. 2011
5	North Caucasus	Balkar	CAU_BAL	17	Yunusbayev et al. 2011
6	South Caucasus	Abkhasian	CAU_ABK	19	Yunusbayev et al. 2011
7	South Caucasus	Georgian	CAU_GEO	17	Behar et al. 2010
8	South Caucasus	Azeri	CAU_AZE	16	Yunusbayev et al. 2015
9	South Caucasus	Armenian	CAU_ARM	31	Yunusbayev et al. 2011
Near/Middle East
10	Middle East	Saudi Arabian	SAU_ARA	19	Behar et al. 2010
11	Middle East	Iranian	IRAN	19	Behar et al. 2010
12	Near East	Turks	TURK	18	Behar et al. 2010
13	Near East	Syrian	SYR	15	Behar et al. 2010
14	Near East	Jordanian	JOR	19	Behar et al. 2010
15	Near East	Palestinian	ISR_PAL	41	Li et al. 2008
Jews
16	Middle East	Yemenite Jewish	YEM_JEW	15	Behar et al. 2010
17	Middle East	Middle Eastern Jewish	MEST_JEW	16	Behar et al. 2010
18	North Africa	North African Jewish	NAFR_JEW	31	Behar et al. 2010, Behar et al. 2013
19	Europe	Ashkenazi Jewish	ASH_JEW	23	Behar et al. 2010, Behar et al. 2013
20	Europe	Sephardi Jewish	SEPH_JEW	18	Behar et al. 2010
Balkan region
21	Croatia	Croatian	CRO	19	Behar et al. 2013
22	Bosnia	Bosnian	BOS	19	Kovačević et al. 2014
23	Serbia	Serbian	SER	14	Kovačević et al. 2014
24	Montenegro	Montenegrin	MON	14	Kovačević et al. 2014
25	Kosovo	Kosovar	KOS	9	Kovačević et al. 2014
26	Republic of Macedonia	Macedonians	MAC	14	Kovačević et al. 2014
27	Romania	Romanian	ROM	14	Behar et al. 2010
28	Bulgaria	Bulgarian	BUL	29	Yunusbayev et al. 2011, Hellenthal et al. 2014
29	Albania	Gheg	ALB_GHEG	23	this study
30	Albania	Tosk	ALB_TOSK	26	this study
31	Continental Greece	Greek	GRK	20	Hellenthal et al. 2014
32	Continental Greece	Northern Greek	GRK_GREN	18	this study, Behar et al. 2013
33	Continental Greece	Central Greek	GRK_GREC	23	this study, Behar et al. 2013
34	Continental Greece	Peloponnesus	GRK_PEL	28	this study
35	Greek Islands	Cretan Greek	GRK_CRE	19	this study
36	Greek Islands	Anatolian/Dodecanese Greek	GRK_AEI	15	this study
37	Greek Islands	Cypriot Greek	GRK_CYP	26	this study, Behar et al. 2010
Southern Italy
38	South Italy	Southern Italian	ITA_S	17	Hellenthal et al. 2014
39	Sicily	Sicilian	ITA_SICh	20	Hellenthal et al. 2014
40	Sicily	Sicilian	ITA_SICb	13	Behar et al. 2013
41	Apulia	Apulian	SSI_LE	25	this study
42	Basilicata	Lucanian	SSI_MT	24	this study
43	Calabria	Calabrian	SSI_CS	24	this study
44	Calabria	Calabrian	SSI_RC	21	this study
45	Sicily	Sicilian	SSI_CT	25	this study
46	Sicily	Sicilian	SSI_RG	25	this study
47	Sicily	Sicilian	SSI_EN	25	this study
48	Sicily	Sicilian	SSI_AG	24	this study
49	Sicily	Sicilian	SSI_PA	29	this study
50	Sicily	Sicilian	SSI_TP	25	this study
51	Apulia	Salentino Greek	GRI_SAL	23	this study
52	Calabria	Calabrian Greek	GRI_BOV	21	this study
53	Calabria	Calabrian Greek	GRI_CAL	22	this study
54	Calabria	Calabrian Arbereshe	ARB_CAL	25	this study
55	Sicily	Sicilian Arbereshe	ARB_SIC	23	this study
Central-East Europe
56	Hungary	Hungarian	HUN	19	Behar et al. 2010
57	Poland	Polish	POL	32	Behar et al. 2013, Hellenthal et al. 2014
58	Ukraine	Ukainian	UKR	20	Yunusbayev et al. 2011
59	Belarus	Belarusian	BLS	16	Behar et al. 2010, Behar et al. 2013
60	Russia	Russian	RUS	39	Li et al. 2008, Yunusbayev et al. 2015
61	Mordovia	Mordovian	RUS_MOR	15	Yunusbayev et al. 2011
North-West Europe
62	Norwey	Norwegian	NOR	17	Hellenthal et al. 2014
63	United Kingdom	United Kingdom	UK	36	Li et al. 2008, Hellenthal et al. 2014
64	France	French Basque	FRA_BASQ	24	Li et al. 2008
65	France	French	FRA	27	Li et al. 2008
66	Spain	Spanish	SPA	33	Behar et al. 2010, Hellenthal et al. 2014
67	North Italy	Northern Italian	ITA_N	21	Li et al. 2008
68	Sardinia	Sardinian	ITA_SAR	28	Li et al. 2008
				1469
				Total
*References
Behar, D.M. et al. The genome-wide structure of the Jewish people. Nature 466, 238-242 (2010).
Behar, D.M. et al. No Evidence from Genome-Wide Data of a Khazar Origin for the Ashkenazi Jews. Hum. Biol. 85, 817-824 (2013).
Hellenthal, G. et al. A genetic atlas of human admixture history. Science 343, 747-751 (2014).
Li, J.Z. et al. Worldwide human relationships inferred from genome-wide patterns of variation. Science 319, 1100-1104 (2008).
Kovacevic, L. et al. Standing at the Gateway to Europe - The Genetic Structure of Western Balkan Populations Based on Autosomal and Haploid Markers. PLoS ONE 9, e105090; 10.1371/journal.pone.0105090 (2014).
Yunusbayev, B. et al. The Caucasus as an asymmetric semipermeable barrier to ancient human migrations. Mol. Biol. Evol. 29, 359-365 (2011).
Yunusbayev, B. et al. The Genetic Legacy of the Expansion of Turkic-Speaking Nomads Across Eurasia. PLoS Genet. 11, e1005068; 10.1371/journal.pgen.1005068 (2015).

## Sheet: Supplementary Table S3
Supplementary Table S3. List of ancient samples included in the comparisons with modern populations.
Ancient reference ID	Ancient group	PCA and ADMIXTURE projection	Three- and Four-population tests
Satsurblia	CHG	CHG	CHG
Kotias	CHG	CHG	CHG
MA1	ANE
Kostenki14	ANE
Ust_Ishim	ANE
Q116-1	GoyetQ116-1
I0898	Kostenki12
I0909.damage	Muierii2
Cioclovina_d	Cioclovina1
I0066.damage	Vestonice
I0065.damage	Vestonice
I0869.damage	Vestonice
I0080.damage	Vestonice
I1577	Vestonice
I0062	Vestonice
I0004.damage	Vestonice
Q53-1_d	Vestonice
GA252snp	Vestonice
I0006_damage	Vestonice
I0889.damage	Ostuni2
B1_d	Paglicci108
Q376-19_d	GoyetQ376-19
Q56-16_d	GoyetQ56-16
I9050.damage	AfontovaGora3
I0907.damage	ElMiron
HF49	ElMiron
Hohle_Fels	ElMiron
BUR_d	ElMiron
Rigney2	ElMiron
Q2	ElMiron
BRI_d	Brillenhohle
Ofnet.damage	Villabruna	Villabruna	Villabruna
Bockstein.damage	Villabruna	Villabruna	Villabruna
LCX-13.damage	Villabruna	Villabruna	Villabruna
Falkenstein_d	Villabruna	Villabruna	Villabruna
Berry_au_Bac	Villabruna	Villabruna	Villabruna
CRC-1_d	Villabruna	Villabruna	Villabruna
Rochedane	Villabruna	Villabruna	Villabruna
I9030	Villabruna	Villabruna	Villabruna
Ranchot.damage	Villabruna	Villabruna	Villabruna
Bichon	Villabruna	Villabruna	Villabruna
I0878.damage	Continenza	Continenza
ADI_d	Iboussieres39	Iboussieres39
I0585	WHG	WHG	WHG
I1507	WHG	WHG	WHG
Loschbour	WHG	WHG	WHG
I0013	Motala_HG	Motala_HG	Motala_HG
I0011	Motala_HG	Motala_HG	Motala_HG
I0015	Motala_HG	Motala_HG	Motala_HG
I0012	Motala_HG	Motala_HG	Motala_HG
I0014	Motala_HG	Motala_HG	Motala_HG
I0017	Motala_HG	Motala_HG	Motala_HG
I0124	EHG	EHG	SEHG
I0211	EHG	EHG	SEHG
I0061	EHG	EHG	SEHG
I0434	Samara_Eneolithic	Samara_Eneolithic	SEHG
I0433	Samara_Eneolithic	Samara_Eneolithic	SEHG
I0122	Samara_Eneolithic	Samara_Eneolithic	SEHG
RISE240	Yamnaya_Kalmykia	Yamnaya_Kalmykia	STP1
RISE546	Yamnaya_Kalmykia	Yamnaya_Kalmykia	STP1
RISE547	Yamnaya_Kalmykia	Yamnaya_Kalmykia	STP1
RISE548	Yamnaya_Kalmykia	Yamnaya_Kalmykia	STP1
RISE550	Yamnaya_Kalmykia	Yamnaya_Kalmykia	STP1
RISE552	Yamnaya_Kalmykia	Yamnaya_Kalmykia	STP1
I0231	Yamnaya_Samara	Yamnaya_Samara	STP1
I0370	Yamnaya_Samara	Yamnaya_Samara	STP1
I0441	Yamnaya_Samara	Yamnaya_Samara	STP1
I0444	Yamnaya_Samara	Yamnaya_Samara	STP1
I0439	Yamnaya_Samara	Yamnaya_Samara	STP1
I0357	Yamnaya_Samara	Yamnaya_Samara	STP1
I0429	Yamnaya_Samara	Yamnaya_Samara	STP1
I0438	Yamnaya_Samara	Yamnaya_Samara	STP1
I0443	Yamnaya_Samara	Yamnaya_Samara	STP1
RISE507	Afanasievo	Afanasievo	STP1
RISE508	Afanasievo	Afanasievo	STP1
RISE509	Afanasievo	Afanasievo	STP1
RISE510	Afanasievo	Afanasievo	STP1
RISE511	Afanasievo	Afanasievo	STP1
I0371	Poltavka	Poltavka	STP1
I0126	Poltavka	Poltavka	STP1
I0440	Poltavka	Poltavka	STP1
I0374	Poltavka	Poltavka	STP1
I0432	Poltavka_outlier	Poltavka_outlier
RISE555	Russia_EBA	Russia_EBA
I0418	Potapovka	Potapovka	STP2
I0419	Potapovka	Potapovka	STP2
I0246	Potapovka	Potapovka	STP2
I0235	Srubnaya	Srubnaya	STP2
I0234	Srubnaya	Srubnaya	STP2
I0431	Srubnaya	Srubnaya	STP2
I0430	Srubnaya	Srubnaya	STP2
I0424	Srubnaya	Srubnaya	STP2
I0232	Srubnaya	Srubnaya	STP2
I0360	Srubnaya	Srubnaya	STP2
I0358	Srubnaya	Srubnaya	STP2
I0361	Srubnaya	Srubnaya	STP2
I0359	Srubnaya	Srubnaya	STP2
I0422	Srubnaya	Srubnaya	STP2
I0423	Srubnaya	Srubnaya	STP2
I0354	Srubnaya_outlier	Srubnaya_outlier
RISE386	Sintashta	Sintashta	STP2
RISE391	Sintashta	Sintashta	STP2
RISE392	Sintashta	Sintashta	STP2
RISE394	Sintashta	Sintashta	STP2
RISE395	Sintashta	Sintashta	STP2
RISE500	Andronovo	Andronovo	STP2
RISE503	Andronovo	Andronovo	STP2
RISE505	Andronovo	Andronovo	STP2
RISE512	Andronovo_outlier	Andronovo_outlier
I0171	Central_LNBA	Central_LNBA	CLB
I0059	Central_LNBA	Central_LNBA	CLB
I1542	Central_LNBA	Central_LNBA	CLB
I1536	Central_LNBA	Central_LNBA	CLB
I1544	Central_LNBA	Central_LNBA	CLB
I1538	Central_LNBA	Central_LNBA	CLB
I1539	Central_LNBA	Central_LNBA	CLB
I1534	Central_LNBA	Central_LNBA	CLB
I0106	Central_LNBA	Central_LNBA	CLB
I1540	Central_LNBA	Central_LNBA	CLB
I1532	Central_LNBA	Central_LNBA	CLB
I0049	Central_LNBA	Central_LNBA	CLB
I0099	Central_LNBA	Central_LNBA	CLB
I0550	Central_LNBA	Central_LNBA	CLB
I0115	Central_LNBA	Central_LNBA	CLB
I0117	Central_LNBA	Central_LNBA	CLB
I0804	Central_LNBA	Central_LNBA	CLB
I0803	Central_LNBA	Central_LNBA	CLB
I0047	Central_LNBA	Central_LNBA	CLB
I0164	Central_LNBA	Central_LNBA	CLB
RISE00	Central_LNBA	Central_LNBA	CLB
RISE109	Central_LNBA	Central_LNBA	CLB
RISE150	Central_LNBA	Central_LNBA	CLB
RISE154	Central_LNBA	Central_LNBA	CLB
RISE431	Central_LNBA	Central_LNBA	CLB
RISE434	Central_LNBA	Central_LNBA	CLB
RISE435	Central_LNBA	Central_LNBA	CLB
RISE436	Central_LNBA	Central_LNBA	CLB
RISE446	Central_LNBA	Central_LNBA	CLB
RISE577	Central_LNBA	Central_LNBA	CLB
RISE586	Central_LNBA	Central_LNBA	CLB
I0103	Central_LNBA	Central_LNBA	CLB
I0104	Central_LNBA	Central_LNBA	CLB
I0116	Central_LNBA	Central_LNBA	CLB
I0118	Central_LNBA	Central_LNBA	CLB
RISE471	Central_LNBA_outlier	Central_LNBA_outlier
I1546	Bell_Beaker_LN	Bell_Beaker_LN	CLB
I0806	Bell_Beaker_LN	Bell_Beaker_LN	CLB
I0805	Bell_Beaker_LN	Bell_Beaker_LN	CLB
I0113	Bell_Beaker_LN	Bell_Beaker_LN	CLB
I0112	Bell_Beaker_LN	Bell_Beaker_LN	CLB
I0060	Bell_Beaker_LN	Bell_Beaker_LN	CLB
I0111	Bell_Beaker_LN	Bell_Beaker_LN	CLB
I0108	Bell_Beaker_LN	Bell_Beaker_LN	CLB
RISE559	Bell_Beaker_LN	Bell_Beaker_LN	CLB
RISE560	Bell_Beaker_LN	Bell_Beaker_LN	CLB
RISE562	Bell_Beaker_LN	Bell_Beaker_LN	CLB
RISE563	Bell_Beaker_LN	Bell_Beaker_LN	CLB
RISE564	Bell_Beaker_LN	Bell_Beaker_LN	CLB
RISE566	Bell_Beaker_LN	Bell_Beaker_LN	CLB
RISE568	Bell_Beaker_LN	Bell_Beaker_LN	CLB
RISE569	Bell_Beaker_LN	Bell_Beaker_LN	CLB
I1549	Bell_Beaker_LN	Bell_Beaker_LN	CLB
RISE47	Northern_LNBA	Northern_LNBA	CLB
RISE61	Northern_LNBA	Northern_LNBA	CLB
RISE71	Northern_LNBA	Northern_LNBA	CLB
RISE94	Northern_LNBA	Northern_LNBA	CLB
RISE97	Northern_LNBA	Northern_LNBA	CLB
RISE98	Northern_LNBA	Northern_LNBA	CLB
RISE175	Northern_LNBA	Northern_LNBA	CLB
RISE179	Northern_LNBA	Northern_LNBA	CLB
RISE210	Northern_LNBA	Northern_LNBA	CLB
RISE276	Northern_LNBA	Northern_LNBA	CLB
I1502	Hungary_BA	Hungary_BA	CLB
I1504	Hungary_BA	Hungary_BA	CLB
RISE247	Hungary_BA	Hungary_BA	CLB
RISE254	Hungary_BA	Hungary_BA	CLB
RISE349	Hungary_BA	Hungary_BA	CLB
RISE371	Hungary_BA	Hungary_BA	CLB
RISE373	Hungary_BA	Hungary_BA	CLB
RISE374	Hungary_BA	Hungary_BA	CLB
RISE479	Hungary_BA	Hungary_BA	CLB
RISE480	Hungary_BA	Hungary_BA	CLB
RISE483	Hungary_BA	Hungary_BA	CLB
RISE484	Hungary_BA	Hungary_BA	CLB
I0247	Scythian_IA	Scythian_IA
I1100	Anatolia_Neolithic	Anatolia_Neolithic	AEN
I1102	Anatolia_Neolithic	Anatolia_Neolithic	AEN
I1099	Anatolia_Neolithic	Anatolia_Neolithic	AEN
I1103	Anatolia_Neolithic	Anatolia_Neolithic	AEN
I1101	Anatolia_Neolithic	Anatolia_Neolithic	AEN
I1097	Anatolia_Neolithic	Anatolia_Neolithic	AEN
I0744	Anatolia_Neolithic	Anatolia_Neolithic	AEN
I1579	Anatolia_Neolithic	Anatolia_Neolithic	AEN
I1581	Anatolia_Neolithic	Anatolia_Neolithic	AEN
I1096	Anatolia_Neolithic	Anatolia_Neolithic	AEN
I1580	Anatolia_Neolithic	Anatolia_Neolithic	AEN
I1098	Anatolia_Neolithic	Anatolia_Neolithic	AEN
I1585	Anatolia_Neolithic	Anatolia_Neolithic	AEN
I0708	Anatolia_Neolithic	Anatolia_Neolithic	AEN
I0745	Anatolia_Neolithic	Anatolia_Neolithic	AEN
I0746	Anatolia_Neolithic	Anatolia_Neolithic	AEN
I1583	Anatolia_Neolithic	Anatolia_Neolithic	AEN
I0707	Anatolia_Neolithic	Anatolia_Neolithic	AEN
I0709	Anatolia_Neolithic	Anatolia_Neolithic	AEN
I0727	Anatolia_Neolithic	Anatolia_Neolithic	AEN
I0724	Anatolia_Neolithic	Anatolia_Neolithic	AEN
I0736	Anatolia_Neolithic	Anatolia_Neolithic	AEN
I0723	Anatolia_Neolithic	Anatolia_Neolithic	AEN
I0726	Anatolia_Neolithic	Anatolia_Neolithic	AEN
I0725	Anatolia_Neolithic_outlier	Anatolia_Neolithic_outlier
I0821	LBK_EN	LBK_EN	CEM
I0057	LBK_EN	LBK_EN	CEM
I0048	LBK_EN	LBK_EN	CEM
I0659	LBK_EN	LBK_EN	CEM
I0046	LBK_EN	LBK_EN	CEM
I0797	LBK_EN	LBK_EN	CEM
I0795	LBK_EN	LBK_EN	CEM
I0022	LBK_EN	LBK_EN	CEM
I0026	LBK_EN	LBK_EN	CEM
Stuttgart	LBK_EN	LBK_EN	CEM
I1550	LBK_EN	LBK_EN	CEM
I0100	LBK_EN	LBK_EN	CEM
I0025	LBK_EN	LBK_EN	CEM
I0054	LBK_EN	LBK_EN	CEM
I0176	Hungary_EN	Hungary_EN	CEM
I0174	Hungary_EN	Hungary_EN	CEM
I1508	Hungary_EN	Hungary_EN	CEM
I1500	Hungary_EN	Hungary_EN	CEM
I1499	Hungary_EN	Hungary_EN	CEM
I1495	Hungary_EN	Hungary_EN	CEM
I1498	Hungary_EN	Hungary_EN	CEM
I1506	Hungary_EN	Hungary_EN	CEM
I1496	Hungary_EN	Hungary_EN	CEM
I1505	Hungary_EN	Hungary_EN	CEM
Iceman	Iceman	Iceman	CEM
RISE486	Remedello	Remedello	CEM
RISE487	Remedello	Remedello	CEM
RISE489	Remedello	Remedello	CEM
I0409	Iberia_EN	Iberia_EN	INC
I0412	Iberia_EN	Iberia_EN	INC
I0410	Iberia_EN	Iberia_EN	INC
I0413	Iberia_EN	Iberia_EN	INC
I0807	Central_MN	Central_MN	CEM
I0559	Central_MN	Central_MN	CEM
I0560	Central_MN	Central_MN	CEM
I0551	Central_MN	Central_MN	CEM
I1497	Central_MN	Central_MN	CEM
I0172	Central_MN	Central_MN	CEM
I0405	Iberia_MN	Iberia_MN	INC
I0407	Iberia_MN	Iberia_MN	INC
I0408	Iberia_MN	Iberia_MN	INC
I0406	Iberia_MN	Iberia_MN	INC
I1282	Iberia_Chalcolithic	Iberia_Chalcolithic	INC
I1276	Iberia_Chalcolithic	Iberia_Chalcolithic	INC
I1284	Iberia_Chalcolithic	Iberia_Chalcolithic	INC
I1280	Iberia_Chalcolithic	Iberia_Chalcolithic	INC
I1314	Iberia_Chalcolithic	Iberia_Chalcolithic	INC
I1277	Iberia_Chalcolithic	Iberia_Chalcolithic	INC
I1272	Iberia_Chalcolithic	Iberia_Chalcolithic	INC
I1281	Iberia_Chalcolithic	Iberia_Chalcolithic	INC
I1300	Iberia_Chalcolithic	Iberia_Chalcolithic	INC
I1271	Iberia_Chalcolithic	Iberia_Chalcolithic	INC
I1303	Iberia_Chalcolithic	Iberia_Chalcolithic	INC

## Sheet: Supplementary Table S4
Supplementary Table S4. Schematic representation of the hierarchical levels of clustering defined by ChromoPainter/fineSTRUCTURE analysis. Relative proportions of the 52 inferred clusters for each of the 63 Euro-Mediterranean populations (after the exclusion of Jews) are detailed in the corresponding table. Population colour-codes reflect their geographic/ethnic affiliation. The 52 genetically-in…
											MIDDLE EAST									CAUCASUS						GREEK ISLANDS			GREEK SSI MINORITIES			SICILY AND SOUTHERN ITALY (SSI)													ARBERESHE SSI		SOUTHERN BALKANS
		TREE 2	TREE 3	TREE 5	TREE 8	TREE 14*	TREE 22	TREE 34	TREE 52		CAU_NOG	CAU_OSS	CAU_BAL	CAU_CHE	CAU_LEZ	CAU_ARM	CAU_AZE	CAU_ABK	CAU_GEO	SYR	IRAN	TURK	JOR	ISR_PAL	SAU_ARA	GRK_CYP	GRK_AEI	GRK_CRE	GRI_CAL	GRI_BOV	GRI_SAL	SSI_APU_LE	SSI_BAS_MT	SSI_CAL_CS	SSI_CAL_RC	ITA_S	SSI_SIC_CT	SSI_SIC_RG	SSI_SIC_EN	SSI_SIC_AG	SSI_SIC_PA	SSI_SIC_TP	ITA_SICh	ITA_SICb	ARB_SIC	ARB_CAL	ALB_TOSK	ALB_GHEG	GRK_GREN
										CLUST1	0	0	0	0	0	0	0	0	0	0	0	0	0	1	0	0	0	0	0	0	0	0	0	0	0	0	0	0	0	0	0	0	0	0	0	0	0	0	0
										CLUST2	0	0	0	0	0	0	0	0	0	0	0	0	0	1	0	0	0	0	0	0	0	0	0	0	0	0	0	0	0	0	0	0	0	0	0	0	0	0	0
										CLUST3	0	0	0	0	0	0	0	0	0	0	0	0	0	1	0	0	0	0	0	0	0	0	0	0	0	0	0	0	0	0	0	0	0	0	0	0	0	0	0
						1
										CLUST4	0	0	0	0	0	0	0	0	0	0	0	0	0	1	0	0	0	0	0	0	0	0	0	0	0	0	0	0	0	0	0	0	0	0	0	0	0	0	0
										CLUST5	0	0	0	0	0	0	0	0	0	0.857143	0	0	0	0	0.142857	0	0	0	0	0	0	0	0	0	0	0	0	0	0	0	0	0	0	0	0	0	0	0	0
										CLUST6	0	0	0	0	0	0	0	0	0	0.0588235	0.0294118	0	0.529412	0.352941	0.0294118	0	0	0	0	0	0	0	0	0	0	0	0	0	0	0	0	0	0	0	0	0	0	0	0
										CLUST7	0	0	0	0	0	0	0	0	0	0	0	0	0	0.2	0.8	0	0	0	0	0	0	0	0	0	0	0	0	0	0	0	0	0	0	0	0	0	0	0	0
						2				CLUST8	0	0	0	0	0	0	0	0	0	0.714286	0.142857	0	0	0	0.142857	0	0	0	0	0	0	0	0	0	0	0	0	0	0	0	0	0	0	0	0	0	0	0	0
										CLUST9	0	0	0	0	0	0	0	0	0	0.142857	0.571429	0	0.142857	0	0.142857	0	0	0	0	0	0	0	0	0	0	0	0	0	0	0	0	0	0	0	0	0	0	0	0
						3				CLUST10	0	0	0	0	0	0	0	0	0	0	0	0	0	0	1	0	0	0	0	0	0	0	0	0	0	0	0	0	0	0	0	0	0	0	0	0	0	0	0
										CLUST11	1	0	0	0	0	0	0	0	0	0	0	0	0	0	0	0	0	0	0	0	0	0	0	0	0	0	0	0	0	0	0	0	0	0	0	0	0	0	0
										CLUST12	1	0	0	0	0	0	0	0	0	0	0	0	0	0	0	0	0	0	0	0	0	0	0	0	0	0	0	0	0	0	0	0	0	0	0	0	0	0	0
						4				CLUST13	0	0.46875	0.53125	0	0	0	0	0	0	0	0	0	0	0	0	0	0	0	0	0	0	0	0	0	0	0	0	0	0	0	0	0	0	0	0	0	0	0	0
										CLUST14	0	0	0	0.0526316	0.947368	0	0	0	0	0	0	0	0	0	0	0	0	0	0	0	0	0	0	0	0	0	0	0	0	0	0	0	0	0	0	0	0	0	0
										CLUST15	0	0	0	1	0	0	0	0	0	0	0	0	0	0	0	0	0	0	0	0	0	0	0	0	0	0	0	0	0	0	0	0	0	0	0	0	0	0	0
										CLUST16	0	0	0	0	0	0	0	0.527778	0.472222	0	0	0	0	0	0	0	0	0	0	0	0	0	0	0	0	0	0	0	0	0	0	0	0	0	0	0	0	0	0
										CLUST17	0	0	0	0	0	0	0	0	0	0	0	1	0	0	0	0	0	0	0	0	0	0	0	0	0	0	0	0	0	0	0	0	0	0	0	0	0	0	0
						5				CLUST18	0	0	0	0	0	0	0.516129	0	0	0	0.419355	0.0645161	0	0	0	0	0	0	0	0	0	0	0	0	0	0	0	0	0	0	0	0	0	0	0	0	0	0	0
										CLUST19	0	0	0	0	0	0.939394	0	0	0	0.030303	0	0	0	0	0	0	0.030303	0	0	0	0	0	0	0	0	0	0	0	0	0	0	0	0	0	0	0	0	0	0
										CLUST20	0	0	0	0	0	0	0	0	0	0	0	0	0	0	0	0	0	0	0	0	0	0	0	0	0	0	0	0	0	0	0	0	0	0	0	0	0	0	0
										CLUST21	0	0	0	0	0	0	0	0	0	0	0	0	0	0	0	0	0	0	0	0	0	0	0	0	0	0	0	0	0	0	0	0	0	0	0	0	0	0	0.0384615
										CLUST22	0	0	0	0	0	0	0	0	0	0	0	0	0	0	0	0	0	0	0	0	0	0	0	0	0	0	0	0	0	0	0	0	0	0	0	0	0	0.0232558	0
						6
										CLUST23	0	0	0	0	0	0	0	0	0	0	0	0	0	0	0	0	0	0	0	0	0	0	0	0	0	0	0	0	0	0	0	0	0	0	0	0	0	0	0
										CLUST24	0	0	0	0	0	0	0	0	0	0	0	0	0	0	0	0	0	0	0	0	0	0	0	0	0	0	0	0	0	0	0	0	0	0	0	0	0	0	0
										CLUST25	0	0	0	0	0	0	0	0	0	0	0	0	0	0	0	0	0	0	0	0	0	0	0	0	0	0	0	0	0	0	0	0	0	0	0	0	0	0	0
										CLUST26	0	0	0	0	0	0	0	0	0	0	0	0	0	0	0	0	0	0	0	0	0	0	0	0	0	0	0	0	0	0	0	0	0	0	0	0	0.313725	0.0980392	0.176471
						7				CLUST27	0	0	0	0	0	0	0	0	0	0	0	0	0	0	0	0	0	0	0	0	0	0	0	0	0	0	0	0	0	0	0	0	0	0	0	1	0	0	0
										CLUST28	0	0	0	0	0	0	0	0	0	0	0	0	0	0	0	0	0	0	0	0	0	0	0	0	0	0	0	0	0	0	0	0	0	0	0	0	0.259259	0.62963	0
										CLUST29	0	0	0	0	0	0	0	0	0	0	0	0	0	0	0	0	0.0333333	0	0	0	0	0	0	0	0	0	0	0	0	0	0	0.0166667	0	0	0	0	0.05	0	0.133333
						8				CLUST30	0	0	0	0	0	0	0	0	0	0	0	0	0	0	0	0	0	0	0	0	0	0	0	0	0	0	0	0	0	0	0	0	0	0	0	0	0	0	0
										CLUST31	0	0	0	0	0	0	0	0	0	0	0	0	0	0	0	0	0	1	0	0	0	0	0	0	0	0	0	0	0	0	0	0	0	0	0	0	0	0	0
										CLUST32	0	0	0	0	0	0	0	0	0	0	0	0	0	0	0	0	0.125	0.208333	0	0	0	0.0833333	0.0416667	0.0416667	0	0	0	0	0	0.0416667	0	0	0.0416667	0	0	0	0	0	0
						9
										CLUST33	0	0	0	0	0	0	0	0	0	0	0	0	0	0	0	0	0.0125	0	0	0	0.0625	0.125	0.175	0.0125	0	0.0125	0	0.0125	0.0375	0	0	0.225	0.125	0.0375	0.0125	0.075	0	0	0
										CLUST34	0	0	0	0	0	0	0	0	0	0	0	0	0	0	0	0	0	0	0	0	0	0	0	0	0	0	0	0	0	0	0	0	0	0	0.875	0.125	0	0	0
										CLUST35	0	0	0	0	0	0	0	0	0	0	0	0	0	0	0	0.047619	0.0238095	0	0	0.0238095	0	0	0	0.0952381	0.238095	0.0714286	0.166667	0.0238095	0.0238095	0.0714286	0.190476	0	0	0	0	0.0238095	0	0	0
										CLUST36	0	0	0	0	0	0	0	0	0	0	0	0	0	0	0	0.0128205	0.0512821	0.128205	0.0128205	0	0.025641	0.025641	0.0128205	0.0512821	0.0641026	0.0641026	0.166667	0.0512821	0.115385	0.0769231	0.0769231	0	0.0128205	0.0512821	0	0	0	0	0
						10
										CLUST37	0	0	0	0	0	0	0	0	0	0	0	0	0	0	0	0	0.00625	0.0125	0.00625	0	0.1	0.06875	0.05	0.0875	0.03125	0.05	0.03125	0.11875	0.075	0.0875	0.09375	0.0375	0.05	0.0375	0.00625	0.0375	0	0	0
										CLUST38	0	0	0	0	0	0	0	0	0	0	0	0	0	0	0	0	0	0	1	0	0	0	0	0	0	0	0	0	0	0	0	0	0	0	0	0	0	0	0
										CLUST39	0	0	0	0	0	0	0	0	0	0	0	0	0	0	0	0	0	0	1	0	0	0	0	0	0	0	0	0	0	0	0	0	0	0	0	0	0	0	0
						11				CLUST40	0	0	0	0	0	0	0	0	0	0	0	0	0	0	0	0	0	0	0.4	0.55	0	0	0	0	0.05	0	0	0	0	0	0	0	0	0	0	0	0	0	0
										CLUST41	0	0	0	0	0	0	0	0	0	0	0	0	0	0	0	0	0	0	0	1	0	0	0	0	0	0	0	0	0	0	0	0	0	0	0	0	0	0	0
						12				CLUST42	0	0	0	0	0	0	0	0	0	0	0	0	0	0	0	0.92	0.08	0	0	0	0	0	0	0	0	0	0	0	0	0	0	0	0	0	0	0	0	0	0
										CLUST43	0	0	0	0	0	0	0	0	0	0	0	0	0	0	0	0	0	0	0	0	0	0	0	0	0	0	0	0	0	0	0	0	0	0	0	0	0	0	0
										CLUST44	0	0	0	0	0	0	0	0	0	0	0	0	0	0	0	0	0	0	0	0	0	0	0	0	0	0	0	0	0	0	0	0	0	0	0	0	0	0	0
										CLUST45	0	0	0	0	0	0	0	0	0	0	0	0	0	0	0	0	0	0	0	0	0	0	0	0	0	0	0	0	0	0	0	0	0	0	0	0	0	0	0
						13				CLUST46	0	0	0	0	0	0	0	0	0	0	0	0	0	0	0	0	0	0	0	0	0	0	0	0	0	0	0	0	0	0	0	0	0	0	0	0	0	0	0
										CLUST47	0	0	0	0	0	0	0	0	0	0	0	0	0	0	0	0	0	0	0	0	0	0	0	0	0	0	0	0	0	0	0	0	0	0	0	0	0	0	0
										CLUST48	0	0	0	0	0	0	0	0	0	0	0	0	0	0	0	0	0	0	0	0	0	0	0	0	0	0	0	0	0	0	0	0	0	0	0	0	0	0	0
										CLUST49	0	0	0	0	0	0	0	0	0	0	0	0	0	0	0	0	0	0	0	0	0	0	0	0	0	0	0	0	0	0	0	0	0	0	0	0	0	0	0
										CLUST50	0	0	0	0	0	0	0	0	0	0	0	0	0	0	0	0	0	0	0	0	0	0	0	0	0	0	0	0	0	0	0	0	0	0	0	0	0	0	0
										CLUST51	0	0	0	0	0	0	0	0	0	0	0	0	0	0	0	0	0	0	0	0	0	0	0	0	0	0	0	0	0	0	0	0	0	0	0	0	0	0	0
						14
										CLUST52	0	0	0	0	0	0	0	0	0	0	0	0	0	0	0	0	0	0	0	0	0	0	0	0	0	0	0	0	0	0	0	0	0	0	0	0	0	0	0
*	Considered level of clustering at K=14
1	Palestinian (blue)
2	Near Eastern (red)
3	Saudi Arabian (green)
4	North Caucasus (yellow)
5	South Caucasus/Turkish (orange)
6	North-Central Balkan (magenta)
7	Southern Balkan (cyan)
8	Sardinian (darkblue)
9	Apulian/West Sicily (purple)
10	Calabrian/Central-East Sicily (limegreen)
11	Calabrian Greek (white)
12	Cyprus (aquamarine)
13	Central-Western Europe (pink)
14	Eastern Europe (azure)
[truncated: 25 more columns]

## Sheet: Supplementary Table S5
Supplementary Table S5. Differences in IBD-sharing between the Southern Italian ethno-linguistic minorities. Vectors of IBD-sharing of each Italian Arbereshe and Greek-speaking group with the other 18 populations from Albania, Greece (both continental and insular), Sicily and Southern Italy, newly-analysed in the present study, were tested against each other as well as against those of putative B…
POP1	Length Classes (cM)					POP2	Length Classes (cM)
	1-2	2-3	3-4	4-5	>5		1-2	2-3	3-4	4-5	>5
ARB_CAL			ALB_GHEG*	SSI_CS*	SSI_CS***	ARB_SIC
ARB_CAL	ALB_GHEG**	ALB_GHEG*	ALB_GHEG**/ALB_TOSK*	ALB_GHEG*/ALB_TOSK*		GRI_SAL			SSI_LE***	SSI_LE*	SSI_LE***
ARB_SIC	ALB_GHEG*	ALB_GHEG**/ALB_TOSK**	ALB_GHEG*/ALB_TOSK**	ALB_GHEG*/ALB_TOSK**		GRI_SAL			SSI_LE*	SSI_LE*	SSI_LE***
ARB_CAL	ALB_GHEG**	ALB_GHEG*/ALB_TOSK*	ALB_GHEG*/ALB_TOSK**	ALB_GHEG*/ALB_TOSK*		GRI_BOV/CAL			SSI_RC*		SSI_RC**
ARB_SIC		ALB_GHEG**/ALB_TOSK*	ALB_GHEG**/ALB_TOSK*	SLB_GHEG**/ALB_TOSK*		GRI_BOV/CAL			SSI_RC*		SSI_RC**
GRI_SAL		SSI_LE*	SSI_LE**	SSI_LE***	SSI_LE**	GRI_BOV/CAL			SSI_RC***	SSI_RC***	SSI_RC***
ARB_CAL					SSI_CS*	ALB_GHEG	ALB_TOSK***	ALB_GHEG***/ALB_TOSK**	ALB_GHEG**/ALB_TOSK*	ALB_GHEG***/ALB_TOSK**	ALB_GHEG***/ALB_TOSK**
ARB_SIC						ALB_GHEG	ALB_TOSK*	ALB_GHEG***	ALB_GHEG***/ALB_TOSK**	ALB_GHEG***/ALB_TOSK*	ALB_GHEG***/ALB_TOSK***
ARB_CAL					SSI_CS*	ALB_TOSK	ALB_GHEG*	ALB_GHEG**/ALB_TOSK*		ALB_GHEG***/ALB_TOSK*	ALB_GHEG***/ALB_TOSK*
ARB_SIC						ALB_TOSK	ALB_GHEG*	ALB_GHEG***		ALB_GHEG***/ALB_TOSK*	ALB_GHEG***/ALB_TOSK*
ARB_CAL	ALB_GHEG**	ALB_GHEG**	ALB_GHEG**/ALB_TOSK***	ALB_GHEG**/ALB_TOSK*		SSI_CS					SSI_CS**
ARB_SIC	ALB_GHEG*/ALB_TOSK*	ALB_GHEG**/ALB_TOSK**	ALB_GHEG**/ALB_TOSK*	ALB_GHEG**/ALB_TOSK*		SSI_PA				SSI_PA*	SSI_PA***
GRI_SAL					SSI_LE***	GRK_GREN	ALB_GHEG*	ALB_GHEG*
GRI_SAL			SSI_LE*	SSI_LE*	SSI_LE***	GRK_GREC			ALB_GHEG*/ALB_TOSK**
GRI_SAL			SSI_LE*	SSI_LE*	SSI_LE***	GRK_PEL			ALB_GHEG*/ALB_TOSK*	ALB_GHEG*
GRI_SAL		SSI_LE**	SSI_LE***	SSI_LE***	SSI_LE***/SSI_MT**	GRK_CYP	GRK_CYP*	GRK_CYP**	GRK_CYP**	GRK_CYP***	GRK_CYP**
GRI_SAL		SSI_LE***	SSI_LE***	SSI_LE**	SSI_LE***/SSI_MT***	GRK_CRE		GRK_CRE*	GRK_CRE***	GRK_CRE***	GRK_CRE***
GRI_SAL		SSI_LE***	SSI_LE***	SSI_LE***	SSI_LE***/SSI_MT*	GRK_AEI
GRI_SAL		GRK_CRE**	SSI_LE**	SSI_LE**	SSI_MT*	SSI_LE					SSI_LE***
GRI_BOV/CAL					SSI_RC**	GRK_GREN	ALB_GHEG*	ALB_GHEG*
GRI_BOV/CAL					SSI_RC***	GRK_GREC			ALB_GHEG*
GRI_BOV/CAL					SSI_RC**	GRK_PEL			ALB_GHEG*/ALB_TOSK*
GRI_BOV/CAL		SSI_RC*	SSI_RC***	SSI_RC***	SSI_RC***	GRK_CYP	GRK_CYP**	GRK_CYP*	GRK_CYP***/GRK_GREN*	GRK_CYP**	GRK_CYP***
GRI_BOV/CAL			SSI_RC**	SSI_RC***	SSI_RC***	GRK_CRE		GRK_CRE**	GRK_CRE**	GRK_CRE***	GRK_CRE***
GRI_BOV/CAL			SSI_RC*	SSI_RC**	SSI_RC***	GRK_AEI
GRI_BOV/CAL						SSI_RC				SSI_RC***	SSI_RC***

## Sheet: Supplementary Table S6
Supplementary Table S6. Wilcoxon-Mann-Whitney test of significance. Average number and average total length of RoH segments were compared between each ethno-linguistic minorities and the 18 Southern Italian and Southern Balkan comparison populations. Significant differences are reported along with corresponding p-value results.
	Number of ROH segments							Average Length (in KB) of ROH segments
	GRI_CAL	GRI_BOV	GRI_SAL	ARB_CAL	ARB_SIC			GRI_CAL	GRI_BOV	GRI_SAL	ARB_CAL	ARB_SIC
SSI_TP	**	*					SSI_TP
SSI_AG	**	**	*	*			SSI_AG
SSI_EN	**	**	**	**			SSI_EN
SSI_RG	***	***	**	**			SSI_RG	*	**
SSI_CT	**	*	*	*			SSI_CT
SSI_PA	**						SSI_PA			*		**
SSI_RC	*						SSI_RC
SSI_CS	***	***	***	***	**		SSI_CS	***	***	*	*
SSI_MT	***	***	***	***	*		SSI_MT
SSI_LE	***	***	**	**			SSI_LE
ALB_GHEG	**	*					ALB_GHEG	**	**
ALB_TOSK	**	*					ALB_TOSK		*
GRK_GREN	**	*					GRK_GREN		*
GRK_GREC	**	*					GRK_GREC		*
GRK_PEL	***	**	**	**			GRK_PEL
GRK_CRE	*						GRK_CRE
GRK_AEI	*						GRK_AEI
GRK_CYP							GRK_CYP
* P-value < 0.05
** P-value < 0.01
*** P-value < 0.001

## Sheet: Supplementary Table S7
Supplementary Table S7. Testing and dating of admixture. For each of the 14 genetic-based clusters inferred by fineSTRUCTURE analysis, we computed f3-statistics using all possible pairs of other clusters as source populations. Population pairs for which f3 produced significantly negative z-scores were dated by using the decay of linkage disequilibrium as implemented in Alder. Successfully fitted …
	Recipient	Source1	Source2	f3 (z-score)	Fitted Date (in generations)	Fitted Date (in YBP)	P-value
	Near East	Saudi Arabia	Sardinia	-8.80736	54.75+/-17.40	1533 (1046-2020)	0.0017
	Near East	Saudi Arabia	North Caucasus	-23.8248	41.00+/-8.08	1148 (922-1374)	5.8e-07
	Near East	Saudi Arabia	South Caucasus/Anatolia	-21.0673	34.94+/-7.25	978 (775-1181)	1.2e-05
	Near East	Saudi Arabia	North-Central Balkans	-18.0791	44.82+/-9.25	1255 (996-1514)	1.3e-06
	Near East	Saudi Arabia	Southern Balkans	-17.4775	37.93+/-7.22	1062 (860-1264)	1.6e-07
	Near East	Saudi Arabia	Apulia/West Sicily	-15.4594	39.12+/-7.10	1095 (897-1294)	3.5e-07
	Near East	Saudi Arabia	Calabria/Central-East Sicily	-15.4551	38.62+/-7.84	1081 (862-1301)	2.5e-05
	Near East	Saudi Arabia	Cyprus	-9.15627	38.02+/-9.85	1065 (789-1340)	0.00011
	Near East	Saudi Arabia	Central-Western Europe	-18.085	39.51+/-6.59	1106 (922-1291)	9.4e-08
	Near East	Saudi Arabia	Eastern Europe	-20.4232	35.43+/-5.99	992 (824-1160)	1.3e-08
	North Caucasus	South Caucasus/Anatolia	Eastern Europe	-5.02946	60.26+/-13.16	1687 (1319-2056)	4.7e-06
	South Caucasus/Anatolia	North Caucasus	Sardinia	-6.95279	131.13+/-30.62	3672 (2814-4529)	0.0004
	South Caucasus/Anatolia	Palestinian	North Caucasus	-15.1027	95.16+/-30.89	2664 (1800-3529)	0.0063
	South Caucasus/Anatolia	Palestinian	Eastern Europe	-3.21397	100.02+/-24.27	2801 (2121-3480)	0.00085
	South Caucasus/Anatolia	North Caucasus	Calabria/Central-East Sicily	-8.36841	103.90+/-15.68	2909 (2470-3348)	1.2e-08
	South Caucasus/Anatolia	North Caucasus	Calabria Greeks	-8.32959	103.64+/-41.37	2902 (1744-4060)	0.012
	North-Central Balkans	North Caucasus	Sardinia	-22.5959	130.50+/-27.72	3654 (2878-4430)	3.1e-05
	North-Central Balkans	South Caucasus/Anatolia	Sardinia	-7.32492	129.66+/-27.86	3630 (2850-4411)	0.00025
	North-Central Balkans	Sardinia	Eastern Europe	-36.9161	92.95+/-11.40	2603 (2283-2922)	3.5e-16
	North-Central Balkans	Saudi Arabia	Eastern Europe	-27.7656	85.20+/-10.82	2386 (2083-2689)	4.2e-08
	North-Central Balkans	Palestinian	Eastern Europe	-31.7371	82.01+/-7.69	2296 (2081-2512)	1.4e-26
	North-Central Balkans	Near East	Eastern Europe	-32.8011	79.04+/-6.07	2213 (2043-2383)	1.9e-28
	North-Central Balkans	South Caucasus/Anatolia	Eastern Europe	-21.8142	73.13+/-5.71	2048 (1888-2208)	2.8e-29
	North-Central Balkans	Southern Balkans	Eastern Europe	-25.6539	87.06+/-8.32	2438 (2205-2671)	1.2e-25
	North-Central Balkans	Apulia/West Sicily	Eastern Europe	-37.4799	77.92+/-6.27	2182 (2006-2357)	2e-35
	North-Central Balkans	Calabria/Central-East Sicily	Eastern Europe	-45.9348	87.31+/-5.04	2445 (2304-2586)	8.4e-41
	North-Central Balkans	Calabria Greeks	Eastern Europe	-32.0265	71.31+/-6.13	1997 (1825-2168)	3e-31
	North-Central Balkans	Cyprus	Eastern Europe	-34.839	80.73+/-12.72	2260 (1904-2617)	2.2e-10
	Southern Balkans	Saudi Arabia	North-Central Balkans	-7.20721	116.94+/-40.27	3274 (2147-4402)	0.012
	Southern Balkans	South Caucasus/Anatolia	North-Central Balkans	-4.87866	116.44+/-28.24	3260 (2470-4051)	0.00025
	Southern Balkans	Saudi Arabia	Central-Western Europe	-18.7172	101.96+/-25.31	2855 (2146-3564)	0.00066
	Southern Balkans	South Caucasus/Anatolia	Central-Western Europe	-16.7893	95.45+/-22.52	2673 (2042-3303)	2.2e-05
	Southern Balkans	Saudi Arabia	Eastern Europe	-21.4076	83.37+/-19.51	2334 (1788-2881)	1.9e-05
	Southern Balkans	South Caucasus/Anatolia	Eastern Europe	-8.3832	66.67+/-8.40	1867 (1632-2102)	2.1e-15
	Southern Balkans	Palestinian	North-Central Balkans	-5.72962	50.48+/-9.47	1413 (1148-1679)	9.8e-08
	Southern Balkans	Near East	North-Central Balkans	-6.87441	68.86+/-11.27	1928 (1613-2244)	3e-09
	Southern Balkans	Palestinian	Central-Western Europe	-20.5573	55.84+/-7.11	1564 (1364-1763)	4.2e-15
	Southern Balkans	Near East	Central-Western Europe	-24.2553	68.22+/-7.00	1910 (1714-2106)	1.3e-14
	Southern Balkans	Palestinian	Eastern Europe	-21.6397	52.24+/-6.20	1463 (1289-1636)	3.6e-17
	Southern Balkans	Near East	Eastern Europe	-21.5515	58.66+/-5.79	1642 (1480-1805)	3.7e-24
	Southern Balkans	Calabria/Central-East Sicily	Central-Western Europe	-7.14861	74.04+/-7.64	2073 (1859-2287)	5.3e-11
	Southern Balkans	Calabria/Central-East Sicily	Eastern Europe	-18.4352	58.94+/-4.07	1650 (1536-1764)	1.4e-47
	Apulia/West Sicily	North Caucasus	Sardinia	-31.1868	175.01+/-35.57	4900 (3904-5896)	9.7e-05
	Apulia/West Sicily	South Caucasus/Anatolia	Sardinia	-29.5692	183.85+/-59.06	5148 (3494-6801)	0.012
	Apulia/West Sicily	Near East	Sardinia	-18.879	138.49+/-59.47	3878 (2213-5543)	0.043
	Apulia/West Sicily	Sardinia	Eastern Europe	-8.37261	139.49+/-28.52	3906 (3107-4704)	1.4e-05
	Apulia/West Sicily	South Caucasus/Anatolia	Eastern Europe	-8.53872	71.42+/-7.26	2000 (1796-2203)	6.7e-15
	Apulia/West Sicily	South Caucasus/Anatolia	Central-Western Europe	-24.0276	70.51+/-6.20	1974 (1801-2148)	2.1e-14
	Apulia/West Sicily	Near East	Eastern Europe	-26.975	64.34+/-9.28	1802 (1542-2061)	4.1e-12
	Apulia/West Sicily	Near East	Central-Western Europe	-37.9633	59.29+/-8.50	1660 (1422-1898)	3e-12
	Apulia/West Sicily	Saudi Arabia	Eastern Europe	-26.6845	48.39+/-11.23	1355 (1040-1669)	1.6e-05
	Apulia/West Sicily	Saudi Arabia	Central-Western Europe	-28.6153	44.67+/-10.49	1251 (957-1544)	2.1e-05
	Apulia/West Sicily	Saudi Arabia	Sardinia	-8.51689	33.94+/-11.48	950 (629-1272)	0.0031
	Calabria/Central-East Sicily	North Caucasus	Sardinia	-30.6455	181.83+/-18.63	5091 (4570-5613)	3.7e-14
	Calabria/Central-East Sicily	South Caucasus/Anatolia	Sardinia	-34.8501	169.05+/-25.35	4733 (4024-5443)	1.9e-07
	Calabria/Central-East Sicily	Palestinian	Sardinia	-16.9268	108.97+/-26.87	3051 (2299-3804)	5e-05
	Calabria/Central-East Sicily	Near East	Sardinia	-27.8535	119.24+/-14.96	3339 (2920-3758)	1.8e-12
	Calabria/Central-East Sicily	Saudi Arabia	Sardinia	-13.4519	135.78+/-23.29	3802 (3150-4454)	5.6e-06
	Calabria/Central-East Sicily	Saudi Arabia	North Caucasus	-2.3689	126.99+/-26.50	3556 (2814-4298)	0.00017
	Calabria/Central-East Sicily	South Caucasus/Anatolia	Southern Balkans	-9.53218	115.26+/-16.29	3227 (2771-3683)	8.4e-10
	Calabria/Central-East Sicily	South Caucasus/Anatolia	North-Central Balkans	-15.598	92.89+/-8.51	2601 (2363-2839)	1.2e-21
	Calabria/Central-East Sicily	South Caucasus/Anatolia	Central-Western Europe	-18.0298	84.26+/-8.56	2359 (2120-2599)	2.9e-18
	Calabria/Central-East Sicily	Saudi Arabia	North-Central Balkans	-26.5043	81.32+/-16.63	2277 (1811-2743)	1e-06
	Calabria/Central-East Sicily	Saudi Arabia	Southern Balkans	-22.9667	90.56+/-21.66	2536 (1929-3142)	2.9e-05
	Calabria/Central-East Sicily	Saudi Arabia	Central-Western Europe	-30.5297	83.84+/-12.84	2348 (1988-2707)	1.4e-10
	Calabria/Central-East Sicily	Saudi Arabia	Eastern Europe	-26.8645	84.68+/-9.46	2371 (2106-2636)	1.4e-16
	Calabria/Central-East Sicily	Palestinian	North-Central Balkans	-26.9813	76.20+/-12.60	2134 (1781-2486)	1.5e-09
	Calabria/Central-East Sicily	Palestinian	Southern Balkans	-23.1151	68.06+/-20.27	1906 (1338-2473)	0.00079
	Calabria/Central-East Sicily	Palestinian	Central-Western Europe	-32.6644	70.37+/-10.09	1970 (1688-2253)	3e-12
	Calabria/Central-East Sicily	Palestinian	Eastern Europe	-25.5973	80.46+/-8.91	2253 (2003-2502)	1.9e-14
	Calabria/Central-East Sicily	Near East	North-Central Balkans	-33.759	65.91+/-6.64	1845 (1660-2031)	3.3e-23
	Calabria/Central-East Sicily	Near East	Southern Balkans	-29.2902	66.74+/-6.21	1869 (1695-2043)	6.7e-27
	Calabria/Central-East Sicily	Near East	Central-Western Europe	-40.5867	68.52+/-7.22	1919 (1716-2121)	2.4e-21
	Calabria/Central-East Sicily	Near East	Eastern Europe	-27.2965	71.33+/-6.88	1997 (1805-2190)	3.4e-25
	Central-Western Europe	Sardinia	Eastern Europe	-30.8481	120.55+/-16.36	3375 (2917-3833)	2.8e-10
	Central-Western Europe	South Caucasus/Anatolia	Eastern Europe	-4.16322	125.57+/-17.77	3516 (3018-4014)	4e-07
	Central-Western Europe	Palestinian	Eastern Europe	-12.7614	113.97+/-23.39	3191 (2536-3846)	1.2e-06
	Central-Western Europe	Near East	Eastern Europe	-10.2421	98.97+/-29.16	2771 (1955-3588)	0.00069
	Central-Western Europe	Saudi Arabia	Eastern Europe	-12.7538	100.67+/-19.54	2819 (2272-3366)	0.00017
	Central-Western Europe	North-Central Balkans	Eastern Europe	-6.08726	101.11+/-21.63	2831 (2225-3437)	3e-06
	Central-Western Europe	Southern Balkans	Eastern Europe	-12.6717	108.20+/-17.95	3030 (2527-3532)	4.9e-09
	Central-Western Europe	Apulia/West Sicily	Eastern Europe	-19.3667	99.33+/-14.93	2781 (2363-3199)	2.9e-11
	Central-Western Europe	Calabria/Central-East Sicily	Eastern Europe	-21.8011	108.47+/-12.96	3037 (2674-3400)	1.3e-10
	Central-Western Europe	Calabria Greeks	Eastern Europe	-18.1106	99.74+/-16.98	2793 (2317-3268)	4.2e-09
	Central-Western Europe	Cyprus	Eastern Europe	-16.1324	106.45+/-16.88	2981 (2508-3453)	1.9e-09

## Sheet: Supplementary Table S8
Supplementary Table S8. Resume of D-statistics results of the form D (Yoruba, Anc1; Anc2, Modern) where we let Modern be each of the European fineSTRUCTURE identified clusters. For each statistics, all possible pairs of individuals belonging to Anc1 or Anc2 groups where tested and we report here the percentages of corresponding significant (|Z|>=3) or insignificant (|Z|<3) values. D-tests were al…
					* Modern European population clusters															* Modern European population clusters
Outgroup	Anc1	Anc2	Modern	Z	North-Central Balkans	South Balkans	Sardinia	Apulia/West-Sicily	Calabria/East-Sicily	Calabrian Greek	Cyprus	Central-West Europe	East Europe		Outgroup	Anc1	Anc2	Modern	Z	North-Central Balkans	South Balkans	Sardinia	Apulia/West-Sicily	Calabria/East-Sicily	Calabrian Greek	Cyprus	Central-West Europe	East Europe
Yoruba	Anatolia_Neolithic	CHG	*	Z <= -3	0	0	0	0	0	0	0	0	0		Yoruba	CHG	Anatolia_Neolithic	*	Z <= -3	0	0	0	0	0	0	0	0	0
Yoruba	Hungary_EN	CHG	*	Z <= -3	0	0	0	0	0	0	0	0	0		Yoruba	CHG	Hungary_EN	*	Z <= -3	0	0	0	0	0	0	0	0	0
Yoruba	Anatolia_Neolithic	CHG	*	-3 < Z < 3	0.0454545	0.0227273	0	0.0454545	0.0454545	0.0681818	0.0454545	0.0227273	0.0681818		Yoruba	CHG	Anatolia_Neolithic	*	-3 < Z < 3	0.977273	0.977273	1	1	1	1	1	0.977273	0.977273
Yoruba	Hungary_EN	CHG	*	-3 < Z < 3	0	0	0	0	0	0	0	0	0		Yoruba	CHG	Hungary_EN	*	-3 < Z < 3	0.944444	0.944444	1	0.944444	1	1	0.944444	0.944444	0.944444
Yoruba	Anatolia_Neolithic	CHG	*	Z >= 3	0.954545	0.977273	1	0.954545	0.954545	0.931818	0.954545	0.977273	0.931818		Yoruba	CHG	Anatolia_Neolithic	*	Z >= 3	0.0227273	0.0227273	0	0	0	0	0	0.0227273	0.0227273
Yoruba	Hungary_EN	CHG	*	Z >= 3	1	1	1	1	1	1	1	1	1		Yoruba	CHG	Hungary_EN	*	Z >= 3	0.0555556	0.0555556	0	0.0555556	0	0	0.0555556	0.0555556	0.0555556
Yoruba	Anatolia_Neolithic	South_Caucasus	*	Z <= -3	0	0	0	0	0	0	0	0	0		Yoruba	South_Caucasus	Anatolia_Neolithic	*	Z <= -3	0.0454545	0	0.0454545	0.181818	0.5	0.636364	0.272727	0	0.0454545
Yoruba	Hungary_EN	South_Caucasus	*	Z <= -3	0	0	0	0	0	0	0	0	0		Yoruba	South_Caucasus	Hungary_EN	*	Z <= -3	0.111111	0	0	0.222222	0.444444	0.555556	0.222222	0	0
Yoruba	Anatolia_Neolithic	South_Caucasus	*	-3 < Z < 3	0	0	0	0	0	0	0	0	0		Yoruba	South_Caucasus	Anatolia_Neolithic	*	-3 < Z < 3	0.954545	1	0.954545	0.818182	0.5	0.363636	0.727273	1	0.954545
Yoruba	Hungary_EN	South_Caucasus	*	-3 < Z < 3	0	0	0	0	0	0	0	0	0		Yoruba	South_Caucasus	Hungary_EN	*	-3 < Z < 3	0.888889	1	1	0.777778	0.555556	0.444444	0.777778	1	1
Yoruba	Anatolia_Neolithic	South_Caucasus	*	Z >= 3	1	1	1	1	1	1	1	1	1		Yoruba	South_Caucasus	Anatolia_Neolithic	*	Z >= 3	0	0	0	0	0	0	0	0	0
Yoruba	Hungary_EN	South_Caucasus	*	Z >= 3	1	1	1	1	1	1	1	1	1		Yoruba	South_Caucasus	Hungary_EN	*	Z >= 3	0	0	0	0	0	0	0	0	0
Yoruba	Anatolia_Neolithic	Yamnaya_Samara	*	Z <= -3	0	0	0	0	0	0	0	0	0		Yoruba	Yamnaya_Samara	Anatolia_Neolithic	*	Z <= -3	0	0	0	0	0.0170455	0.0227273	0.0227273	0	0
Yoruba	Anatolia_Neolithic	Yamnaya_Kalmykia	*	Z <= -3	0	0	0	0	0	0	0	0	0		Yoruba	Yamnaya_Kalmykia	Anatolia_Neolithic	*	Z <= -3	0	0	0	0	0	0	0	0	0
Yoruba	Hungary_EN	Yamnaya_Samara	*	Z <= -3	0	0	0	0	0	0	0	0	0		Yoruba	Yamnaya_Samara	Hungary_EN	*	Z <= -3	0	0	0	0	0.0277778	0.0277778	0.0277778	0	0
Yoruba	Hungary_EN	Yamnaya_Kalmykia	*	Z <= -3	0	0	0	0	0	0	0	0	0		Yoruba	Yamnaya_Kalmykia	Hungary_EN	*	Z <= -3	0	0	0	0	0	0.0555556	0.0555556	0	0
Yoruba	Anatolia_Neolithic	Yamnaya_Samara	*	-3 < Z < 3	0.607955	0.517045	0.215909	0.681818	0.835227	0.892045	0.818182	0.488636	0.818182		Yoruba	Yamnaya_Samara	Anatolia_Neolithic	*	-3 < Z < 3	0.892045	0.965909	1	1	0.982955	0.977273	0.977273	0.488636	0.431818
Yoruba	Anatolia_Neolithic	Yamnaya_Kalmykia	*	-3 < Z < 3	0.386364	0.284091	0.102273	0.477273	0.590909	0.670455	0.602273	0.272727	0.545455		Yoruba	Yamnaya_Kalmykia	Anatolia_Neolithic	*	-3 < Z < 3	0.829545	0.886364	0.977273	0.988636	1	1	1	0.431818	0.409091
Yoruba	Hungary_EN	Yamnaya_Samara	*	-3 < Z < 3	0.763889	0.722222	0.291667	0.861111	0.958333	0.972222	0.958333	0.666667	0.888889		Yoruba	Yamnaya_Samara	Hungary_EN	*	-3 < Z < 3	0.986111	1	1	1	0.972222	0.972222	0.972222	0.75	0.694444
Yoruba	Hungary_EN	Yamnaya_Kalmykia	*	-3 < Z < 3	0.527778	0.416667	0.0833333	0.75	0.861111	0.944444	0.916667	0.333333	0.611111		Yoruba	Yamnaya_Kalmykia	Hungary_EN	*	-3 < Z < 3	1	1	1	1	1	0.944444	0.944444	0.75	0.666667
Yoruba	Anatolia_Neolithic	Yamnaya_Samara	*	Z >= 3	0.392045	0.482955	0.784091	0.318182	0.164773	0.107955	0.181818	0.511364	0.181818		Yoruba	Yamnaya_Samara	Anatolia_Neolithic	*	Z >= 3	0.107955	0.0340909	0	0	0	0	0	0.511364	0.568182
Yoruba	Anatolia_Neolithic	Yamnaya_Kalmykia	*	Z >= 3	0.613636	0.715909	0.897727	0.522727	0.409091	0.329545	0.397727	0.727273	0.454545		Yoruba	Yamnaya_Kalmykia	Anatolia_Neolithic	*	Z >= 3	0.170455	0.113636	0.0227273	0.0113636	0	0	0	0.568182	0.590909
Yoruba	Hungary_EN	Yamnaya_Samara	*	Z >= 3	0.236111	0.277778	0.708333	0.138889	0.0416667	0.0277778	0.0416667	0.333333	0.111111		Yoruba	Yamnaya_Samara	Hungary_EN	*	Z >= 3	0.0138889	0	0	0	0	0	0	0.25	0.305556
Yoruba	Hungary_EN	Yamnaya_Kalmykia	*	Z >= 3	0.472222	0.583333	0.916667	0.25	0.138889	0.0555556	0.0833333	0.666667	0.388889		Yoruba	Yamnaya_Kalmykia	Hungary_EN	*	Z >= 3	0	0	0	0	0	0	0	0.25	0.333333
Yoruba	Anatolia_Neolithic	EHG	*	Z <= -3	0	0	0	0	0	0	0	0	0		Yoruba	EHG	Anatolia_Neolithic	*	Z <= -3	0	0	0	0	0	0	0	0	0
Yoruba	Hungary_EN	EHG	*	Z <= -3	0	0	0	0	0	0	0	0	0		Yoruba	EHG	Hungary_EN	*	Z <= -3	0	0	0	0	0.111111	0.222222	0.222222	0	0
Yoruba	Anatolia_Neolithic	EHG	*	-3 < Z < 3	0.295455	0.159091	0.0909091	0.386364	0.568182	0.613636	0.545455	0.159091	0.454545		Yoruba	EHG	Anatolia_Neolithic	*	-3 < Z < 3	0.613636	0.863636	0.977273	1	1	1	1	0.136364	0.0681818
Yoruba	Hungary_EN	EHG	*	-3 < Z < 3	0.5	0.444444	0.111111	0.833333	0.944444	0.944444	0.944444	0.333333	0.833333		Yoruba	EHG	Hungary_EN	*	-3 < Z < 3	0.944444	1	1	1	0.888889	0.777778	0.777778	0.444444	0.166667
Yoruba	Anatolia_Neolithic	EHG	*	Z >= 3	0.704545	0.840909	0.909091	0.613636	0.431818	0.386364	0.454545	0.840909	0.545455		Yoruba	EHG	Anatolia_Neolithic	*	Z >= 3	0.386364	0.136364	0.0227273	0	0	0	0	0.863636	0.931818
Yoruba	Hungary_EN	EHG	*	Z >= 3	0.5	0.555556	0.888889	0.166667	0.0555556	0.0555556	0.0555556	0.666667	0.166667		Yoruba	EHG	Hungary_EN	*	Z >= 3	0.0555556	0	0	0	0	0	0	0.555556	0.833333
Yoruba	Anatolia_Neolithic	WHG	*	Z <= -3	0	0	0	0.0151515	0.0151515	0.030303	0.0151515	0	0.0151515		Yoruba	WHG	Anatolia_Neolithic	*	Z <= -3	0	0	0	0.0151515	0.19697	0.287879	0.530303	0	0
Yoruba	Hungary_EN	WHG	*	Z <= -3	0.148148	0.111111	0.037037	0.222222	0.37037	0.407407	0.407407	0.0740741	0.222222		Yoruba	WHG	Hungary_EN	*	Z <= -3	0.037037	0.222222	0.037037	0.555556	0.740741	0.777778	0.888889	0	0
Yoruba	Anatolia_Neolithic	WHG	*	-3 < Z < 3	0.984848	0.954545	0.454545	0.969697	0.969697	0.969697	0.969697	0.954545	0.969697		Yoruba	WHG	Anatolia_Neolithic	*	-3 < Z < 3	0.772727	0.954545	0.757576	0.984848	0.80303	0.712121	0.469697	0.287879	0.212121
Yoruba	Hungary_EN	WHG	*	-3 < Z < 3	0.851852	0.888889	0.777778	0.777778	0.62963	0.592593	0.592593	0.925926	0.777778		Yoruba	WHG	Hungary_EN	*	-3 < Z < 3	0.925926	0.777778	0.925926	0.444444	0.259259	0.222222	0.111111	0.740741	0.703704
Yoruba	Anatolia_Neolithic	WHG	*	Z >= 3	0.0151515	0.0454545	0.545455	0.0151515	0.0151515	0	0.0151515	0.0454545	0.0151515		Yoruba	WHG	Anatolia_Neolithic	*	Z >= 3	0.227273	0.0454545	0.242424	0	0	0	0	0.712121	0.787879
Yoruba	Hungary_EN	WHG	*	Z >= 3	0	0	0.185185	0	0	0	0	0	0		Yoruba	WHG	Hungary_EN	*	Z >= 3	0.037037	0	0.037037	0	0	0	0	0.259259	0.296296
Yoruba	Anatolia_Neolithic	Villabruna	*	Z <= -3	0	0	0	0	0	0	0	0	0		Yoruba	Villabruna	Anatolia_Neolithic	*	Z <= -3	0	0	0	0.0113636	0.0795455	0.193182	0.306818	0	0
Yoruba	Hungary_EN	Villabruna	*	Z <= -3	0.0277778	0	0	0.0833333	0.222222	0.25	0.25	0	0.0555556		Yoruba	Villabruna	Hungary_EN	*	Z <= -3	0	0.0833333	0	0.472222	0.555556	0.694444	0.75	0	0
Yoruba	Anatolia_Neolithic	Villabruna	*	-3 < Z < 3	0.977273	0.977273	0.647727	1	1	1	1	0.965909	1		Yoruba	Villabruna	Anatolia_Neolithic	*	-3 < Z < 3	0.840909	0.988636	0.829545	0.988636	0.920455	0.806818	0.693182	0.340909	0.284091
Yoruba	Hungary_EN	Villabruna	*	-3 < Z < 3	0.972222	1	0.944444	0.916667	0.777778	0.75	0.75	0.972222	0.944444		Yoruba	Villabruna	Hungary_EN	*	-3 < Z < 3	0.944444	0.916667	0.944444	0.527778	0.444444	0.305556	0.25	0.861111	0.861111
Yoruba	Anatolia_Neolithic	Villabruna	*	Z >= 3	0.0227273	0.0227273	0.352273	0	0	0	0	0.0340909	0		Yoruba	Villabruna	Anatolia_Neolithic	*	Z >= 3	0.159091	0.0113636	0.170455	0	0	0	0	0.659091	0.715909
Yoruba	Hungary_EN	Villabruna	*	Z >= 3	0	0	0.0555556	0	0	0	0	0.0277778	0		Yoruba	Villabruna	Hungary_EN	*	Z >= 3	0.0555556	0	0.0555556	0	0	0	0	0.138889	0.138889
Yoruba	EHG	WHG	*	Z <= -3	1	1	1	1	1	1	1	1	0.833333		Yoruba	WHG	EHG	*	Z <= -3	1	1	1	1	1	1	1	0.5	0.166667
Yoruba	EHG	WHG	*	-3 < Z < 3	0	0	0	0	0	0	0	0	0.166667		Yoruba	WHG	EHG	*	-3 < Z < 3	0	0	0	0	0	0	0	0.5	0.833333
Yoruba	EHG	WHG	*	Z >= 3	0	0	0	0	0	0	0	0	0		Yoruba	WHG	EHG	*	Z >= 3	0	0	0	0	0	0	0	0	0
Yoruba	EHG	Villabruna	*	Z <= -3	0.875	1	1	1	1	1	1	0.75	0.625		Yoruba	Villabruna	EHG	*	Z <= -3	0.625	0.75	0.625	1	1	1	1	0.5	0.5
Yoruba	EHG	Villabruna	*	-3 < Z < 3	0.125	0	0	0	0	0	0	0.25	0.375		Yoruba	Villabruna	EHG	*	-3 < Z < 3	0.375	0.25	0.375	0	0	0	0	0.5	0.5
Yoruba	EHG	Villabruna	*	Z >= 3	0	0	0	0	0	0	0	0	0		Yoruba	Villabruna	EHG	*	Z >= 3	0	0	0	0	0	0	0	0	0
Yoruba	CHG	EHG	*	Z <= -3	0	0	0	0	0	0	0	0	0		Yoruba	EHG	CHG	*	Z <= -3	0	0	0	0	0	0	0	0	0
Yoruba	CHG	EHG	*	-3 < Z < 3	1	1	1	1	1	1	1	1	1		Yoruba	EHG	CHG	*	-3 < Z < 3	0	0.25	0.75	1	1	1	1	0	0
Yoruba	CHG	EHG	*	Z >= 3	0	0	0	0	0	0	0	0	0		Yoruba	EHG	CHG	*	Z >= 3	1	0.75	0.25	0	0	0	0	1	1
Yoruba	CHG	WHG	*	Z <= -3	0	0	0	0	0	0	0	0	0		Yoruba	WHG	CHG	*	Z <= -3	0	0	0	0	0	0	0	0	0
Yoruba	CHG	WHG	*	-3 < Z < 3	1	1	1	1	1	1	1	1	1		Yoruba	WHG	CHG	*	-3 < Z < 3	0	0	0	0	0	0	0.666667	0	0
Yoruba	CHG	WHG	*	Z >= 3	0	0	0	0	0	0	0	0	0		Yoruba	WHG	CHG	*	Z >= 3	1	1	1	1	1	1	0.333333	1	1
Yoruba	CHG	Villabruna	*	Z <= -3	0	0	0	0	0	0	0	0	0		Yoruba	Villabruna	CHG	*	Z <= -3	0	0	0	0	0	0	0	0	0
Yoruba	CHG	Villabruna	*	-3 < Z < 3	1	1	1	1	1	1	1	0.875	0.875		Yoruba	Villabruna	CHG	*	-3 < Z < 3	0	0	0	0.125	0.25	0.625	0.625	0	0
Yoruba	CHG	Villabruna	*	Z >= 3	0	0	0	0	0	0	0	0.125	0.125		Yoruba	Villabruna	CHG	*	Z >= 3	1	1	1	0.875	0.75	0.375	0.375	1	1
Outgroup	Modern	Anc1	Anc2	Z											Outgroup	Modern	Anc1	Anc2	Z
Yoruba	*	WHG	EHG	Z <= -3	0.5	0.333333	1	0.333333	0.333333	0.333333	0	0.666667	0.333333		Yoruba	*	EHG	WHG	Z <= -3	0	0	0	0	0	0	0	0	0
Yoruba	*	WHG	EHG	-3 < Z < 3	0.5	0.666667	0	0.666667	0.666667	0.666667	1	0.333333	0.666667		Yoruba	*	EHG	WHG	-3 < Z < 3	0.5	0.666667	0	0.666667	0.666667	0.666667	1	0.333333	0.666667
Yoruba	*	WHG	EHG	Z >= 3	0	0	0	0	0	0	0	0	0		Yoruba	*	EHG	WHG	Z >= 3	0.5	0.333333	1	0.333333	0.333333	0.333333	0	0.666667	0.333333
